# Supplementary material for: Ancestral origins and invasion pathways in a globally invasive bird correlate with climate and influences from bird trade
Source: Mol Ecol. 2015 Aug 3;24(16):4269–85. doi: 10.1111/mec.13307 (PMC4657503; doi:10.1111/mec.13307)
Supplement: Supplementary file 2 [file mec0024-4269-sd2.xlsx]

## Sheet: Table S10 Imports from Asia
Sum of Importer Quantity
Country	1984	1985	1986	1987	1988	1989	1990	1992	1993	1994	1995	1996	1997	1998	1999	2000	2001	2002	2003	2004	2005	Grand Total
Spain													1300	12131	14880	13675	5700	350				48036
Italy														9356	5004	3500	5750	8400	11750	1560		45320
Great Britain	147	401	471	751	1	735	2107	3	4	1				1				1	4			4627
Germany						1439	1042			1				750								3232
Netherlands	20	1400	457	514	250	840	800					300		900		300						5781
Belgium		1100	400	720	99	150		2														2471
France
Grand Total	167	2901	1328	1985	350	3164	3949	5	4	2		300	1300	23138	19884	17475	11450	8751	11754	1560		109467

## Sheet: Table S11 Imports from Africa
Sum of Importer Quantity
Country	1984	1985	1986	1987	1988	1989	1990	1991	1992	1993	1994	1995	1996	1997	1998	1999	2000	2001	2002	2003	2004	2005	Grand Total
Spain				40	30	150				50	100	80	290	523	750	634	2139	1711	1717	1650	1770	530	12164
Italy															480	2	302	462		100	1250	960	3556
Great Britain	945	1135	790	2135	1510	1024	680	1125	495			250	300		3			4					10396
Germany						340	700	1310	300	400	1190	582	600	850	100	150	300	350	200	100		210	7682
Netherlands		201																					201
Belgium						100		650	350	620	200										100		2020
France			50	68			50	100	200	202		80	2						1			300	1053
Grand Total	945	1336	840	2243	1540	1614	1430	3185	1345	1272	1490	992	1192	1373	1333	786	2741	2527	1918	1850	3120	2000	37072
